# Supplementary material for: Addressing the Evolution of Cardenolide Formation in Iridoid-Synthesizing Plants: Site-Directed Mutagenesis of PRISEs (Progesterone-5β-Reductase/Iridoid Synthase-like Enzymes) of Plantago Species
Source: Molecules. 2024 Dec 7;29(23):5788. doi: 10.3390/molecules29235788 (PMC11643720; doi:10.3390/molecules29235788)
Supplement: Supplementary file 1 [file molecules-29-05788-s001.zip]

Archive with 1 entries (1 files):
- molecules-3293165-supplementary.pdf
